# Supplementary material for: Comparison of Whole Genome (wg-) and Core Genome (cg-) MLST (BioNumericsTM) Versus SNP Variant Calling for Epidemiological Investigation of Pseudomonas aeruginosa
Source: Front Microbiol. 2020 Jul 22;11:1729. doi: 10.3389/fmicb.2020.01729 (PMC7387498; doi:10.3389/fmicb.2020.01729)
Supplement: TABLE S2 — wg- and cgMLST loci and alleles of clusters of ST17 isolates. The locus tag corresponds to NCBI nomenclature. A value of “-1” means the absence of an allele at this locus. [file Table_2.XLSX]

## Sheet: wgMLST ST17
Locus name	PSEUAE00001	PSEUAE00002	PSEUAE00003	PSEUAE00004	PSEUAE00005	PSEUAE00006	PSEUAE00007	PSEUAE00008	PSEUAE00009	PSEUAE00010	PSEUAE00011	PSEUAE00012	PSEUAE00013	PSEUAE00014	PSEUAE00015	PSEUAE00016	PSEUAE00017	PSEUAE00018	PSEUAE00019	PSEUAE00020	PSEUAE00021	PSEUAE00022	PSEUAE00023	PSEUAE00024	PSEUAE00025	PSEUAE00026	PSEUAE00027	PSEUAE00028	PSEUAE00029	PSEUAE00030	PSEUAE00031	PSEUAE00032	PSEUAE00033	PSEUAE00034	PSEUAE00035	PSEUAE00036	PSEUAE00037	PSEUAE00038	PSEUAE00039	PSEUAE00040	PSEUAE00041	PSEUAE00042	PSEUAE00043	PSEUAE00044	PSEUAE00045	PSEUAE00046	PSEUAE00047	PSEUAE00048	PSEUAE00049
Locus tag	0000_PA0517	0000_PA0604	0000_PA0884	0000_PA0892	0000_PA1246	0000_PA1632	0000_PA1856	0000_PA2288	0000_PA2359	0000_PA2366	0000_PA2951	0000_PA3056	0000_PA3570	0000_PA3617	0000_PA3929	0000_PA3930	0000_PA4073	0000_PA5056	0000_PA5126	0000_PA5291	0000_PAO1R0543	0000_PAO1R0568	0000_PAO1R1000	0000_PAO1R1057	0000_PAO1R1376	0000_PAO1R1683	0000_PAO1R2218	0000_PAO1R2294	0000_PAO1R2637	0000_PAO1R2750	0000_PAO1R3117	0000_PAO1R3264	0000_PAO1R3318	0000_PAO1R3437	0000_PAO1R3477	0000_PAO1R3671	0000_PAO1R3760	0000_PAO1R4068	0000_PAO1R4229	0000_PAO1R4378	0000_PAO1R5340	0000_PAO1R5496	0000_PAO1R5683	0001_AOY09_00001	0001_AOY09_00002	0001_AOY09_00003	0001_AOY09_00004	0001_AOY09_00005	0001_AOY09_00007
Entry		potD	dctP	hisP	prsD	kdpF			zraR		etfA		mmsA	recA	cydB	cydA	feaB	phbC		betT,betP					paaF,echA8								pscP				btr							dnaA	rpmH	rnpA	yidC	mnmE,trmE	mnmG,gidA
24436	1	3	28	1	4	1	69	1	42	24	23	24	15	1	1	1	49	28	5	53	1	16	2	2	39	48	1	1	2	18	23	2	23	13	2	2	-1	1	1	1	1	1	1	47	1	11	21	5	50
24447	1	3	28	1	4	1	69	1	42	24	23	24	15	1	1	1	49	28	5	53	1	16	2	2	39	48	1	1	2	18	23	2	23	13	2	2	10	1	1	1	1	1	1	47	1	11	21	5	50
25200	1	3	28	1	4	1	69	1	42	24	23	24	15	1	1	1	49	28	5	53	1	16	2	2	39	48	1	1	2	18	23	2	23	13	2	2	10	1	1	1	1	1	1	47	1	11	21	5	50
25213	1	3	28	1	4	1	69	1	42	24	23	24	15	1	1	1	49	28	5	53	1	16	2	2	39	48	1	1	2	18	23	2	23	13	2	2	10	1	1	1	1	1	1	47	1	11	21	5	50
25284	1	3	28	1	4	1	69	1	42	24	23	24	15	1	1	1	49	28	5	53	1	16	2	2	39	48	1	1	2	18	23	2	23	13	2	2	10	1	1	1	1	1	1	47	1	11	21	5	50
25298	1	3	28	1	4	1	69	1	42	24	166	24	15	1	1	1	49	217	5	53	1	16	2	2	39	48	1	1	2	18	23	2	23	13	2	2	10	1	1	1	1	1	1	47	1	11	218	5	50
25508	1	3	28	1	4	1	69	1	42	24	23	24	15	1	1	1	49	28	5	53	1	16	2	2	39	48	1	1	2	18	23	2	23	13	2	2	-1	1	1	1	1	1	1	47	1	11	21	5	50
25632	1	3	28	1	4	1	69	1	42	24	23	24	15	1	1	1	49	28	5	53	1	16	2	2	39	48	1	1	2	18	23	2	23	13	2	2	-1	1	1	1	1	1	1	47	1	11	21	5	50
25718	1	3	28	1	4	1	69	1	42	24	23	24	15	1	1	1	49	28	5	326	1	16	2	2	39	48	1	1	2	18	23	2	23	13	2	2	10	1	1	1	1	1	1	47	1	11	21	5	50
25723	1	3	28	1	4	1	69	1	42	24	23	24	15	1	1	1	49	28	5	326	1	16	2	2	39	48	1	1	2	18	23	2	23	13	2	2	10	1	1	1	1	1	1	47	1	11	21	5	50
25785	1	3	28	1	4	1	69	1	42	24	23	24	15	1	1	1	240	28	5	53	1	16	2	2	39	48	1	1	2	18	23	2	23	13	2	2	10	1	1	1	1	1	1	47	1	11	21	5	50
25787	1	3	28	1	4	1	69	1	42	24	23	24	15	1	1	1	49	28	5	53	1	16	2	2	39	48	1	1	2	18	23	2	23	13	2	2	-1	1	1	1	1	1	1	47	1	11	21	5	50
25889	1	3	28	1	4	1	69	1	42	24	23	24	15	1	1	1	49	28	5	317	1	16	2	2	39	48	1	1	2	18	23	2	23	13	2	2	10	1	1	1	1	1	1	47	1	11	21	5	50
25900	1	3	28	1	4	1	69	1	42	24	23	24	15	1	1	1	49	28	5	53	1	16	2	2	39	48	1	1	2	18	23	2	23	13	2	2	10	1	1	1	1	1	1	47	1	11	21	5	50
25908	1	3	28	1	4	1	69	1	42	24	23	24	15	1	1	1	49	28	5	326	1	16	2	2	39	48	1	1	2	18	23	2	23	13	2	2	-1	1	1	1	1	1	1	47	1	11	21	5	50
25952	1	3	28	1	4	1	69	1	42	24	23	24	15	1	1	1	49	28	5	53	1	16	2	2	39	48	1	1	2	18	23	2	23	13	2	2	-1	1	1	1	1	1	1	47	1	11	21	5	50
25961	1	3	28	1	4	1	69	1	42	24	23	24	15	1	1	1	49	28	5	53	1	16	2	2	39	48	1	1	2	18	23	2	23	13	2	2	10	1	1	1	1	1	1	47	1	11	21	5	50
25979	1	3	28	1	4	1	69	1	42	24	23	24	15	1	1	1	49	28	5	317	1	16	2	2	39	48	1	1	2	18	23	2	23	13	2	2	10	1	1	1	1	1	1	47	1	11	21	5	50
25984	1	3	28	1	4	1	69	1	42	24	23	24	15	1	1	1	49	28	5	53	1	16	2	2	39	48	1	1	2	18	23	2	23	13	2	2	10	1	1	1	1	1	1	47	1	11	21	5	50
26027	1	3	28	1	4	1	69	1	42	24	23	24	15	1	1	1	49	28	5	317	1	16	2	2	39	48	1	1	2	18	23	2	23	13	2	2	-1	1	1	1	1	1	1	47	1	11	219	5	50
26036	1	3	28	1	4	1	69	1	42	24	23	24	15	1	1	1	49	28	5	317	1	16	2	2	39	48	1	1	2	18	23	2	23	13	2	2	-1	1	1	1	1	1	1	47	1	11	21	5	50
26042	1	3	28	1	4	1	69	1	42	24	23	24	15	1	1	1	49	28	5	317	1	16	2	2	39	48	1	1	2	18	23	2	23	13	2	2	-1	1	1	1	1	1	1	47	1	11	21	5	50
26044	1	3	28	1	4	1	69	1	42	24	23	24	15	1	1	1	49	28	5	317	1	16	2	2	39	48	1	1	2	18	23	2	23	13	2	2	10	1	1	1	1	1	1	47	1	11	21	5	50
26046	1	3	28	1	4	1	69	1	42	24	23	24	15	1	1	1	49	28	5	317	1	16	2	2	39	48	1	1	2	18	23	2	23	13	2	2	10	1	1	1	1	1	1	47	1	11	21	5	50
26084	1	3	28	1	4	1	69	1	42	24	23	24	15	1	1	1	49	28	5	317	1	16	2	2	39	48	1	1	2	18	23	2	23	13	2	2	10	1	1	1	1	1	1	47	1	11	21	5	50
26086	1	3	28	1	4	1	69	1	42	24	23	24	15	1	1	1	49	28	5	317	1	16	2	2	39	48	1	1	2	18	23	2	23	13	2	2	-1	1	1	1	1	1	1	47	1	11	21	5	50
26202	1	3	28	1	4	1	69	1	42	24	23	24	15	1	1	1	49	28	5	317	1	16	2	2	39	48	1	1	2	18	23	2	23	13	2	2	10	1	1	1	1	1	1	47	1	11	21	5	50
26203	1	3	28	1	4	1	69	1	42	24	23	24	15	1	1	1	49	28	5	317	1	16	2	2	39	48	1	1	2	18	23	2	23	13	2	2	10	1	1	1	1	1	1	47	1	11	21	5	50
26247	1	3	28	1	4	1	69	1	42	24	23	24	15	1	1	1	49	28	5	53	1	16	2	2	39	48	1	1	2	18	23	2	23	13	2	2	10	1	1	1	1	1	1	47	1	11	21	5	50
26260	1	3	28	1	4	1	69	1	42	24	23	24	15	1	1	1	49	28	5	53	1	16	2	2	39	48	1	1	2	18	23	2	23	13	2	2	10	1	1	1	1	1	1	47	1	11	21	5	50
26375	1	3	28	1	4	1	69	1	42	24	23	24	15	1	1	1	49	28	5	325	1	16	2	2	39	48	1	1	2	-1	23	2	23	13	2	2	-1	1	1	1	1	1	1	47	1	11	21	5	50
26416	1	3	28	1	4	1	69	1	42	24	23	24	15	1	1	1	49	28	5	53	1	16	2	2	39	48	1	1	2	18	23	2	23	13	2	2	10	1	1	1	1	1	1	47	1	11	21	5	50
26426	1	3	28	1	4	1	69	1	42	24	23	24	15	1	1	1	49	28	5	325	1	16	2	2	39	48	1	1	2	-1	23	2	23	13	2	2	10	1	1	1	1	1	1	47	1	11	21	5	50
26524	1	3	28	1	4	1	69	1	42	24	23	24	15	1	1	1	49	28	5	53	1	16	2	2	39	48	1	1	2	18	23	2	23	13	2	2	10	1	1	1	1	1	1	47	1	11	21	5	50
26532	1	3	28	1	4	1	69	1	42	24	23	24	15	1	1	1	49	28	5	-1	1	16	163	2	39	48	1	1	2	18	97	2	23	13	2	2	10	1	1	1	1	1	1	47	1	11	21	5	50
26571	1	3	28	1	4	1	69	1	42	24	23	24	15	1	1	1	49	28	5	53	1	16	2	2	39	48	1	1	2	18	23	2	23	13	2	2	-1	1	1	1	1	1	1	47	1	11	21	5	50
26722	1	3	28	1	4	1	69	1	42	24	23	24	15	1	1	1	240	28	5	53	1	16	2	2	39	48	1	1	2	18	23	2	23	13	2	2	-1	1	1	1	1	1	1	47	1	11	21	5	50
26760	1	3	28	1	4	1	69	1	42	24	23	24	15	1	1	1	49	28	5	319	1	16	2	2	39	48	1	1	2	18	23	2	23	13	2	2	10	1	1	1	1	1	1	47	1	11	21	5	50
27791	1	3	28	1	4	1	69	1	42	24	23	24	15	1	1	1	49	28	5	53	1	16	2	2	39	48	1	1	2	18	23	2	23	13	2	-1	-1	1	1	1	1	1	1	47	1	11	21	5	50
27846	1	3	28	1	4	1	69	1	42	24	23	24	15	1	1	1	49	28	5	53	1	16	2	2	39	48	1	1	2	18	23	2	23	13	2	2	10	1	1	1	1	1	1	47	1	11	21	5	50
27995	1	3	28	1	4	1	69	1	42	24	23	24	15	1	1	1	49	28	5	53	1	16	2	2	39	48	1	1	2	18	23	2	23	13	2	2	10	1	1	1	1	1	1	47	1	11	21	5	50
28031	1	3	28	1	4	1	69	1	42	24	23	24	15	1	1	1	-1	28	5	53	1	16	2	2	39	-1	1	1	2	18	23	2	23	13	2	-1	10	1	1	1	1	1	1	47	1	11	21	5	50
28085	1	3	28	1	4	1	69	1	42	24	23	24	15	1	1	1	49	28	5	53	1	16	2	2	39	48	1	1	2	18	23	2	23	13	2	2	-1	1	1	1	1	1	1	47	1	11	21	5	50
28167	1	3	28	1	4	1	69	1	42	24	23	24	15	1	1	1	49	28	5	320	1	16	2	2	39	48	1	1	2	18	23	2	-1	13	2	2	10	1	1	1	1	1	1	47	1	11	21	5	50
28631	1	3	28	1	4	1	69	1	42	24	23	24	15	1	1	1	49	28	5	53	1	16	2	2	39	48	1	1	2	18	23	2	23	13	2	2	10	1	1	1	1	1	1	47	1	11	21	5	50
29477	1	3	28	1	4	1	69	-1	-1	-1	23	24	15	1	1	1	49	28	5	53	1	16	2	2	39	48	1	1	-1	18	23	2	23	13	2	2	-1	1	1	1	1	1	1	47	1	11	21	5	50
29762	1	3	28	1	4	1	69	1	42	24	23	24	15	1	1	1	49	28	5	-1	1	16	2	2	39	48	1	1	2	18	23	2	23	13	2	2	-1	1	1	1	1	1	1	47	1	11	21	5	50
29924	1	3	28	1	4	1	69	1	42	24	23	24	15	1	1	1	49	28	5	53	1	16	2	2	39	48	1	1	2	18	23	2	23	13	2	2	-1	1	1	1	1	1	1	47	1	11	21	5	50
30429	1	3	28	1	4	1	69	1	42	24	23	24	15	1	1	1	49	28	5	53	1	16	2	2	39	48	1	1	2	18	23	2	23	13	2	2	10	1	1	1	1	1	1	47	1	11	21	5	50
30438	1	3	28	1	4	1	69	1	-1	-1	23	24	15	1	1	1	49	28	5	323	1	16	2	62	39	48	1	1	-1	18	23	2	23	13	2	2	-1	1	1	1	1	1	1	47	1	11	21	5	50
[truncated: 5,000 more columns]

## Sheet: cgMLST
Locus name	PSEUAE00001	PSEUAE00002	PSEUAE00003	PSEUAE00004	PSEUAE00005	PSEUAE00006	PSEUAE00007	PSEUAE00008	PSEUAE00009	PSEUAE00010	PSEUAE00011	PSEUAE00012	PSEUAE00013	PSEUAE00014	PSEUAE00015	PSEUAE00016	PSEUAE00017	PSEUAE00018	PSEUAE00019	PSEUAE00020	PSEUAE00021	PSEUAE00022	PSEUAE00023	PSEUAE00024	PSEUAE00025	PSEUAE00026	PSEUAE00027	PSEUAE00028	PSEUAE00029	PSEUAE00030	PSEUAE00031	PSEUAE00032	PSEUAE00033	PSEUAE00034	PSEUAE00035	PSEUAE00036	PSEUAE00037	PSEUAE00038	PSEUAE00039	PSEUAE00040	PSEUAE00041	PSEUAE00042	PSEUAE00043	PSEUAE00044	PSEUAE00045	PSEUAE00046	PSEUAE00047	PSEUAE00048	PSEUAE00049
Locus tag	0000_PA0517	0000_PA0604	0000_PA0884	0000_PA0892	0000_PA1246	0000_PA1632	0000_PA1856	0000_PA2288	0000_PA2359	0000_PA2366	0000_PA2951	0000_PA3056	0000_PA3570	0000_PA3617	0000_PA3929	0000_PA3930	0000_PA4073	0000_PA5056	0000_PA5126	0000_PA5291	0000_PAO1R0543	0000_PAO1R0568	0000_PAO1R1000	0000_PAO1R1057	0000_PAO1R1376	0000_PAO1R1683	0000_PAO1R2218	0000_PAO1R2294	0000_PAO1R2637	0000_PAO1R2750	0000_PAO1R3117	0000_PAO1R3264	0000_PAO1R3318	0000_PAO1R3437	0000_PAO1R3477	0000_PAO1R3671	0000_PAO1R3760	0000_PAO1R4068	0000_PAO1R4229	0000_PAO1R4378	0000_PAO1R5340	0000_PAO1R5496	0000_PAO1R5683	0001_AOY09_00001	0001_AOY09_00002	0001_AOY09_00003	0001_AOY09_00004	0001_AOY09_00005	0001_AOY09_00007
Entry		potD	dctP	hisP	prsD	kdpF			zraR		etfA		mmsA	recA	cydB	cydA	feaB	phbC		betT,betP					paaF,echA8								pscP				btr							dnaA	rpmH	rnpA	yidC	mnmE,trmE	mnmG,gidA
24436	1	3	28	1	4	1	69	1	42	24	23	24	15	1	1	1	49	28	5	53	1	16	2	2	39	48	1	1	2	18	23	2	23	13	2	2	-1	1	1	1	1	1	1	47	1	11	21	5	50
24447	1	3	28	1	4	1	69	1	42	24	23	24	15	1	1	1	49	28	5	53	1	16	2	2	39	48	1	1	2	18	23	2	23	13	2	2	10	1	1	1	1	1	1	47	1	11	21	5	50
25200	1	3	28	1	4	1	69	1	42	24	23	24	15	1	1	1	49	28	5	53	1	16	2	2	39	48	1	1	2	18	23	2	23	13	2	2	10	1	1	1	1	1	1	47	1	11	21	5	50
25213	1	3	28	1	4	1	69	1	42	24	23	24	15	1	1	1	49	28	5	53	1	16	2	2	39	48	1	1	2	18	23	2	23	13	2	2	10	1	1	1	1	1	1	47	1	11	21	5	50
25284	1	3	28	1	4	1	69	1	42	24	23	24	15	1	1	1	49	28	5	53	1	16	2	2	39	48	1	1	2	18	23	2	23	13	2	2	10	1	1	1	1	1	1	47	1	11	21	5	50
25298	1	3	28	1	4	1	69	1	42	24	166	24	15	1	1	1	49	217	5	53	1	16	2	2	39	48	1	1	2	18	23	2	23	13	2	2	10	1	1	1	1	1	1	47	1	11	218	5	50
25508	1	3	28	1	4	1	69	1	42	24	23	24	15	1	1	1	49	28	5	53	1	16	2	2	39	48	1	1	2	18	23	2	23	13	2	2	-1	1	1	1	1	1	1	47	1	11	21	5	50
25632	1	3	28	1	4	1	69	1	42	24	23	24	15	1	1	1	49	28	5	53	1	16	2	2	39	48	1	1	2	18	23	2	23	13	2	2	-1	1	1	1	1	1	1	47	1	11	21	5	50
25718	1	3	28	1	4	1	69	1	42	24	23	24	15	1	1	1	49	28	5	326	1	16	2	2	39	48	1	1	2	18	23	2	23	13	2	2	10	1	1	1	1	1	1	47	1	11	21	5	50
25723	1	3	28	1	4	1	69	1	42	24	23	24	15	1	1	1	49	28	5	326	1	16	2	2	39	48	1	1	2	18	23	2	23	13	2	2	10	1	1	1	1	1	1	47	1	11	21	5	50
25785	1	3	28	1	4	1	69	1	42	24	23	24	15	1	1	1	240	28	5	53	1	16	2	2	39	48	1	1	2	18	23	2	23	13	2	2	10	1	1	1	1	1	1	47	1	11	21	5	50
25787	1	3	28	1	4	1	69	1	42	24	23	24	15	1	1	1	49	28	5	53	1	16	2	2	39	48	1	1	2	18	23	2	23	13	2	2	-1	1	1	1	1	1	1	47	1	11	21	5	50
25889	1	3	28	1	4	1	69	1	42	24	23	24	15	1	1	1	49	28	5	317	1	16	2	2	39	48	1	1	2	18	23	2	23	13	2	2	10	1	1	1	1	1	1	47	1	11	21	5	50
25900	1	3	28	1	4	1	69	1	42	24	23	24	15	1	1	1	49	28	5	53	1	16	2	2	39	48	1	1	2	18	23	2	23	13	2	2	10	1	1	1	1	1	1	47	1	11	21	5	50
25908	1	3	28	1	4	1	69	1	42	24	23	24	15	1	1	1	49	28	5	326	1	16	2	2	39	48	1	1	2	18	23	2	23	13	2	2	-1	1	1	1	1	1	1	47	1	11	21	5	50
25952	1	3	28	1	4	1	69	1	42	24	23	24	15	1	1	1	49	28	5	53	1	16	2	2	39	48	1	1	2	18	23	2	23	13	2	2	-1	1	1	1	1	1	1	47	1	11	21	5	50
25961	1	3	28	1	4	1	69	1	42	24	23	24	15	1	1	1	49	28	5	53	1	16	2	2	39	48	1	1	2	18	23	2	23	13	2	2	10	1	1	1	1	1	1	47	1	11	21	5	50
25979	1	3	28	1	4	1	69	1	42	24	23	24	15	1	1	1	49	28	5	317	1	16	2	2	39	48	1	1	2	18	23	2	23	13	2	2	10	1	1	1	1	1	1	47	1	11	21	5	50
25984	1	3	28	1	4	1	69	1	42	24	23	24	15	1	1	1	49	28	5	53	1	16	2	2	39	48	1	1	2	18	23	2	23	13	2	2	10	1	1	1	1	1	1	47	1	11	21	5	50
26027	1	3	28	1	4	1	69	1	42	24	23	24	15	1	1	1	49	28	5	317	1	16	2	2	39	48	1	1	2	18	23	2	23	13	2	2	-1	1	1	1	1	1	1	47	1	11	219	5	50
26036	1	3	28	1	4	1	69	1	42	24	23	24	15	1	1	1	49	28	5	317	1	16	2	2	39	48	1	1	2	18	23	2	23	13	2	2	-1	1	1	1	1	1	1	47	1	11	21	5	50
26042	1	3	28	1	4	1	69	1	42	24	23	24	15	1	1	1	49	28	5	317	1	16	2	2	39	48	1	1	2	18	23	2	23	13	2	2	-1	1	1	1	1	1	1	47	1	11	21	5	50
26044	1	3	28	1	4	1	69	1	42	24	23	24	15	1	1	1	49	28	5	317	1	16	2	2	39	48	1	1	2	18	23	2	23	13	2	2	10	1	1	1	1	1	1	47	1	11	21	5	50
26046	1	3	28	1	4	1	69	1	42	24	23	24	15	1	1	1	49	28	5	317	1	16	2	2	39	48	1	1	2	18	23	2	23	13	2	2	10	1	1	1	1	1	1	47	1	11	21	5	50
26084	1	3	28	1	4	1	69	1	42	24	23	24	15	1	1	1	49	28	5	317	1	16	2	2	39	48	1	1	2	18	23	2	23	13	2	2	10	1	1	1	1	1	1	47	1	11	21	5	50
26086	1	3	28	1	4	1	69	1	42	24	23	24	15	1	1	1	49	28	5	317	1	16	2	2	39	48	1	1	2	18	23	2	23	13	2	2	-1	1	1	1	1	1	1	47	1	11	21	5	50
26202	1	3	28	1	4	1	69	1	42	24	23	24	15	1	1	1	49	28	5	317	1	16	2	2	39	48	1	1	2	18	23	2	23	13	2	2	10	1	1	1	1	1	1	47	1	11	21	5	50
26203	1	3	28	1	4	1	69	1	42	24	23	24	15	1	1	1	49	28	5	317	1	16	2	2	39	48	1	1	2	18	23	2	23	13	2	2	10	1	1	1	1	1	1	47	1	11	21	5	50
26247	1	3	28	1	4	1	69	1	42	24	23	24	15	1	1	1	49	28	5	53	1	16	2	2	39	48	1	1	2	18	23	2	23	13	2	2	10	1	1	1	1	1	1	47	1	11	21	5	50
26260	1	3	28	1	4	1	69	1	42	24	23	24	15	1	1	1	49	28	5	53	1	16	2	2	39	48	1	1	2	18	23	2	23	13	2	2	10	1	1	1	1	1	1	47	1	11	21	5	50
26375	1	3	28	1	4	1	69	1	42	24	23	24	15	1	1	1	49	28	5	325	1	16	2	2	39	48	1	1	2	-1	23	2	23	13	2	2	-1	1	1	1	1	1	1	47	1	11	21	5	50
26416	1	3	28	1	4	1	69	1	42	24	23	24	15	1	1	1	49	28	5	53	1	16	2	2	39	48	1	1	2	18	23	2	23	13	2	2	10	1	1	1	1	1	1	47	1	11	21	5	50
26426	1	3	28	1	4	1	69	1	42	24	23	24	15	1	1	1	49	28	5	325	1	16	2	2	39	48	1	1	2	-1	23	2	23	13	2	2	10	1	1	1	1	1	1	47	1	11	21	5	50
26524	1	3	28	1	4	1	69	1	42	24	23	24	15	1	1	1	49	28	5	53	1	16	2	2	39	48	1	1	2	18	23	2	23	13	2	2	10	1	1	1	1	1	1	47	1	11	21	5	50
26532	1	3	28	1	4	1	69	1	42	24	23	24	15	1	1	1	49	28	5	-1	1	16	163	2	39	48	1	1	2	18	97	2	23	13	2	2	10	1	1	1	1	1	1	47	1	11	21	5	50
26571	1	3	28	1	4	1	69	1	42	24	23	24	15	1	1	1	49	28	5	53	1	16	2	2	39	48	1	1	2	18	23	2	23	13	2	2	-1	1	1	1	1	1	1	47	1	11	21	5	50
26722	1	3	28	1	4	1	69	1	42	24	23	24	15	1	1	1	240	28	5	53	1	16	2	2	39	48	1	1	2	18	23	2	23	13	2	2	-1	1	1	1	1	1	1	47	1	11	21	5	50
26760	1	3	28	1	4	1	69	1	42	24	23	24	15	1	1	1	49	28	5	319	1	16	2	2	39	48	1	1	2	18	23	2	23	13	2	2	10	1	1	1	1	1	1	47	1	11	21	5	50
27791	1	3	28	1	4	1	69	1	42	24	23	24	15	1	1	1	49	28	5	53	1	16	2	2	39	48	1	1	2	18	23	2	23	13	2	-1	-1	1	1	1	1	1	1	47	1	11	21	5	50
27846	1	3	28	1	4	1	69	1	42	24	23	24	15	1	1	1	49	28	5	53	1	16	2	2	39	48	1	1	2	18	23	2	23	13	2	2	10	1	1	1	1	1	1	47	1	11	21	5	50
27995	1	3	28	1	4	1	69	1	42	24	23	24	15	1	1	1	49	28	5	53	1	16	2	2	39	48	1	1	2	18	23	2	23	13	2	2	10	1	1	1	1	1	1	47	1	11	21	5	50
28031	1	3	28	1	4	1	69	1	42	24	23	24	15	1	1	1	-1	28	5	53	1	16	2	2	39	-1	1	1	2	18	23	2	23	13	2	-1	10	1	1	1	1	1	1	47	1	11	21	5	50
28085	1	3	28	1	4	1	69	1	42	24	23	24	15	1	1	1	49	28	5	53	1	16	2	2	39	48	1	1	2	18	23	2	23	13	2	2	-1	1	1	1	1	1	1	47	1	11	21	5	50
28167	1	3	28	1	4	1	69	1	42	24	23	24	15	1	1	1	49	28	5	320	1	16	2	2	39	48	1	1	2	18	23	2	-1	13	2	2	10	1	1	1	1	1	1	47	1	11	21	5	50
28631	1	3	28	1	4	1	69	1	42	24	23	24	15	1	1	1	49	28	5	53	1	16	2	2	39	48	1	1	2	18	23	2	23	13	2	2	10	1	1	1	1	1	1	47	1	11	21	5	50
29477	1	3	28	1	4	1	69	-1	-1	-1	23	24	15	1	1	1	49	28	5	53	1	16	2	2	39	48	1	1	-1	18	23	2	23	13	2	2	-1	1	1	1	1	1	1	47	1	11	21	5	50
29762	1	3	28	1	4	1	69	1	42	24	23	24	15	1	1	1	49	28	5	-1	1	16	2	2	39	48	1	1	2	18	23	2	23	13	2	2	-1	1	1	1	1	1	1	47	1	11	21	5	50
29924	1	3	28	1	4	1	69	1	42	24	23	24	15	1	1	1	49	28	5	53	1	16	2	2	39	48	1	1	2	18	23	2	23	13	2	2	-1	1	1	1	1	1	1	47	1	11	21	5	50
30429	1	3	28	1	4	1	69	1	42	24	23	24	15	1	1	1	49	28	5	53	1	16	2	2	39	48	1	1	2	18	23	2	23	13	2	2	10	1	1	1	1	1	1	47	1	11	21	5	50
30438	1	3	28	1	4	1	69	1	-1	-1	23	24	15	1	1	1	49	28	5	323	1	16	2	62	39	48	1	1	-1	18	23	2	23	13	2	2	-1	1	1	1	1	1	1	47	1	11	21	5	50
[truncated: 5,000 more columns]
