# Supplementary material for: Comparison of Whole Genome (wg-) and Core Genome (cg-) MLST (BioNumericsTM) Versus SNP Variant Calling for Epidemiological Investigation of Pseudomonas aeruginosa
Source: Front Microbiol. 2020 Jul 22;11:1729. doi: 10.3389/fmicb.2020.01729 (PMC7387498; doi:10.3389/fmicb.2020.01729)
Supplement: TABLE S3 — wg- and cgMLST loci and alleles of clusters of ST253 isolates. The locus tag corresponds to NCBI nomenclature. A value of “-1” means the absence of an allele at this locus. [file Table_3.XLSX]

## Sheet: wgMLST ST253
Locus name	PSEUAE00001	PSEUAE00002	PSEUAE00003	PSEUAE00004	PSEUAE00005	PSEUAE00006	PSEUAE00007	PSEUAE00008	PSEUAE00009	PSEUAE00010	PSEUAE00011	PSEUAE00012	PSEUAE00013	PSEUAE00014	PSEUAE00015	PSEUAE00016	PSEUAE00017	PSEUAE00018	PSEUAE00019	PSEUAE00020	PSEUAE00021	PSEUAE00022	PSEUAE00023	PSEUAE00024	PSEUAE00025	PSEUAE00026	PSEUAE00027	PSEUAE00028	PSEUAE00029	PSEUAE00030	PSEUAE00031	PSEUAE00032	PSEUAE00033	PSEUAE00034	PSEUAE00035	PSEUAE00036	PSEUAE00037	PSEUAE00038	PSEUAE00039	PSEUAE00040	PSEUAE00041	PSEUAE00042	PSEUAE00043	PSEUAE00044	PSEUAE00045	PSEUAE00046	PSEUAE00047	PSEUAE00048	PSEUAE00049
Locus tag	0000_PA0517	0000_PA0604	0000_PA0884	0000_PA0892	0000_PA1246	0000_PA1632	0000_PA1856	0000_PA2288	0000_PA2359	0000_PA2366	0000_PA2951	0000_PA3056	0000_PA3570	0000_PA3617	0000_PA3929	0000_PA3930	0000_PA4073	0000_PA5056	0000_PA5126	0000_PA5291	0000_PAO1R0543	0000_PAO1R0568	0000_PAO1R1000	0000_PAO1R1057	0000_PAO1R1376	0000_PAO1R1683	0000_PAO1R2218	0000_PAO1R2294	0000_PAO1R2637	0000_PAO1R2750	0000_PAO1R3117	0000_PAO1R3264	0000_PAO1R3318	0000_PAO1R3437	0000_PAO1R3477	0000_PAO1R3671	0000_PAO1R3760	0000_PAO1R4068	0000_PAO1R4229	0000_PAO1R4378	0000_PAO1R5340	0000_PAO1R5496	0000_PAO1R5683	0001_AOY09_00001	0001_AOY09_00002	0001_AOY09_00003	0001_AOY09_00004	0001_AOY09_00005	0001_AOY09_00007
Gene		potD	dctP	hisP	prsD	kdpF			zraR		etfA		mmsA	recA	cydB	cydA	feaB	phbC		betT,betP					paaF,echA8								pscP				btr							dnaA	rpmH	rnpA	yidC	mnmE,trmE	mnmG,gidA
13893	1	7	4	5	7	1	7	6	7	5	7	5	7	7	48	7	7	19	6	-1	2	2	7	3	6	12	1	3	4	28	6	6	6	5	3	6	6	6	3	1	1	2	3	6	1	1	5	6	6
14442	1	7	4	5	7	1	7	6	7	5	7	5	7	7	48	7	7	19	6	-1	2	2	7	3	6	12	1	3	4	28	6	6	6	5	3	6	6	6	3	1	1	2	3	6	1	1	5	6	6
25167	1	7	4	5	7	1	7	6	7	5	7	5	7	7	6	7	7	19	6	7	2	2	7	3	6	7	1	3	4	3	6	6	6	5	3	-1	-1	6	3	1	1	2	3	6	1	1	5	6	6
25175	1	7	4	5	7	1	7	6	7	5	7	5	7	7	6	7	7	19	6	7	2	2	7	3	6	7	1	3	4	3	6	6	6	5	3	6	-1	6	3	1	1	2	3	6	1	1	5	6	6
25209	1	7	4	5	7	1	7	6	7	5	7	5	7	7	6	7	7	19	6	7	2	2	7	3	83	7	1	3	4	3	6	6	6	5	3	6	-1	6	3	1	1	2	3	6	1	1	5	6	6
25308	1	7	4	5	7	1	7	6	7	5	7	5	7	7	6	7	59	19	6	309	2	2	7	3	6	7	1	3	4	3	6	6	6	5	3	6	-1	6	3	1	1	2	3	6	1	1	5	6	6
25532	1	7	4	5	7	1	7	6	7	5	7	5	7	7	6	7	7	19	6	7	2	2	7	3	83	7	1	3	4	3	6	6	6	5	3	6	-1	6	3	1	1	2	3	6	1	1	5	6	6
25575	1	7	4	5	7	1	7	6	7	5	7	5	7	7	6	7	59	19	6	7	2	2	7	3	6	7	1	3	4	3	6	6	6	5	3	6	-1	6	3	1	1	2	3	6	1	1	5	6	6
25581	1	7	4	5	7	1	7	6	7	5	7	5	7	7	6	7	7	19	6	-1	2	2	7	3	6	7	1	3	4	3	6	6	6	5	3	-1	-1	6	3	1	1	2	3	6	1	1	5	6	6
25601	1	7	4	5	7	1	7	6	7	5	7	5	7	7	6	7	7	19	6	-1	2	2	7	3	6	7	1	3	4	3	6	6	6	5	3	6	-1	6	3	1	1	2	3	6	1	1	5	6	6
25634	1	7	4	5	7	1	7	6	7	5	7	5	7	7	6	7	7	19	6	7	2	2	7	3	83	7	1	3	4	3	6	6	6	5	3	6	-1	6	3	1	1	2	3	6	1	1	5	6	6
25710	1	7	4	5	7	1	7	6	7	5	7	5	7	7	6	7	59	19	6	-1	2	2	7	3	6	7	1	3	4	3	6	6	6	5	3	6	-1	6	3	1	1	2	3	6	1	1	5	6	6
25882	1	7	4	5	7	1	7	6	7	5	7	5	7	7	6	7	-1	-1	6	7	2	2	7	3	6	7	1	3	4	3	6	6	6	5	3	-1	-1	6	3	1	1	2	3	6	1	1	5	6	6
25897	1	7	4	5	7	1	7	6	7	5	7	5	7	7	6	7	7	19	6	7	2	2	7	3	6	7	1	3	4	3	6	6	6	5	3	-1	-1	6	3	1	1	2	3	6	1	1	5	6	6
26023	1	7	4	5	7	1	7	6	7	5	7	5	7	7	6	7	7	19	6	7	2	2	7	3	6	7	1	3	4	3	6	6	6	5	3	-1	-1	6	3	1	1	2	3	6	1	1	5	6	6
26031	1	7	4	5	7	1	7	6	7	5	7	5	7	7	6	7	59	19	6	7	2	2	7	3	6	7	1	3	4	3	6	6	6	5	3	-1	-1	6	3	1	1	2	3	6	1	1	5	6	6
26049	1	7	4	5	7	1	7	6	7	5	7	5	7	7	6	7	-1	19	6	7	2	2	7	3	6	7	1	3	4	3	6	6	6	5	3	-1	-1	6	3	1	1	2	3	6	1	1	5	6	6
26083	1	7	4	5	7	1	7	6	7	5	7	5	7	7	6	7	7	19	6	312	2	2	7	3	184	7	1	3	4	3	6	6	6	5	3	6	-1	6	3	1	1	2	3	6	1	1	5	6	6
26591	1	7	4	5	7	1	7	6	7	5	7	5	7	7	6	7	7	19	6	7	2	2	7	3	6	7	1	3	4	3	6	6	6	5	3	-1	-1	6	3	1	1	2	3	6	1	1	5	6	6
26615	1	7	4	5	7	1	7	6	7	5	7	5	7	7	6	7	7	19	6	7	2	2	7	3	6	7	1	3	4	3	6	6	6	5	3	6	-1	6	3	1	1	2	3	6	1	1	5	6	6
26662	1	7	4	5	7	1	7	6	7	5	7	5	7	7	6	7	7	19	6	7	2	2	7	3	6	7	1	3	4	3	6	6	6	5	3	6	-1	6	3	1	1	2	3	6	1	1	5	6	6
26677	1	7	4	5	7	1	7	6	7	5	7	5	7	7	6	7	7	19	6	7	2	2	7	3	6	7	1	3	4	3	6	6	6	5	3	6	-1	6	3	1	1	2	3	6	1	1	5	6	6
26782	1	7	4	5	7	1	7	6	7	5	7	5	7	7	6	7	7	19	6	315	2	2	7	3	6	7	1	3	4	3	6	6	6	5	3	6	6	6	3	1	1	2	3	6	1	1	5	6	6
26926	1	7	4	5	7	1	7	6	7	5	7	5	7	7	6	7	7	19	6	7	2	2	7	3	6	7	1	3	4	3	6	6	6	5	3	6	6	6	3	1	1	2	3	6	1	1	5	6	6
26930	1	7	4	5	7	1	7	6	7	5	7	5	7	7	6	7	7	19	6	7	2	2	7	3	6	7	1	3	4	3	6	6	6	5	3	6	6	6	3	1	1	2	3	6	1	1	5	6	6
26933	1	7	4	5	7	1	7	6	7	5	7	5	7	7	6	7	7	19	6	7	2	2	7	3	6	7	1	3	4	3	6	6	6	5	3	-1	-1	6	3	1	1	2	3	6	1	1	5	6	6
26973	1	7	4	5	7	1	7	6	7	5	7	5	7	7	6	7	59	19	6	7	2	2	7	3	6	7	1	3	4	3	6	6	6	5	3	-1	-1	6	3	1	1	2	3	6	1	1	5	6	6
27714	1	7	4	5	7	1	7	-1	7	5	7	5	7	7	48	7	7	19	6	7	2	2	7	3	6	12	1	3	4	-1	6	6	6	5	3	6	-1	6	3	1	1	2	3	6	1	1	5	6	6
28128	1	7	4	5	7	1	7	6	7	5	7	5	7	7	6	7	7	19	6	7	2	2	7	3	6	7	1	3	4	3	6	6	6	5	3	-1	-1	6	3	1	1	2	3	6	1	1	5	6	6
30236	1	7	4	5	-1	1	7	6	7	5	7	5	7	7	6	7	-1	-1	6	7	2	2	7	3	6	7	1	3	4	3	6	6	6	5	3	-1	-1	6	-1	1	1	2	3	6	1	1	5	6	6
30280	1	7	4	5	7	1	7	6	7	5	7	5	7	7	48	7	7	19	6	7	2	2	7	3	6	7	1	3	4	28	6	6	6	5	3	-1	-1	6	3	1	1	2	3	6	1	1	5	6	6
[truncated: 5,000 more columns]

## Sheet: cgMLST ST253
Locus name	PSEUAE00001	PSEUAE00002	PSEUAE00003	PSEUAE00004	PSEUAE00005	PSEUAE00006	PSEUAE00007	PSEUAE00008	PSEUAE00009	PSEUAE00010	PSEUAE00011	PSEUAE00012	PSEUAE00013	PSEUAE00014	PSEUAE00015	PSEUAE00016	PSEUAE00017	PSEUAE00018	PSEUAE00019	PSEUAE00020	PSEUAE00021	PSEUAE00022	PSEUAE00023	PSEUAE00024	PSEUAE00025	PSEUAE00026	PSEUAE00027	PSEUAE00028	PSEUAE00029	PSEUAE00030	PSEUAE00031	PSEUAE00032	PSEUAE00033	PSEUAE00034	PSEUAE00035	PSEUAE00037	PSEUAE00038	PSEUAE00039	PSEUAE00040	PSEUAE00041	PSEUAE00042	PSEUAE00043	PSEUAE00044	PSEUAE00045	PSEUAE00046	PSEUAE00047	PSEUAE00048	PSEUAE00049	PSEUAE00050
Locus tag	0000_PA0517	0000_PA0604	0000_PA0884	0000_PA0892	0000_PA1246	0000_PA1632	0000_PA1856	0000_PA2288	0000_PA2359	0000_PA2366	0000_PA2951	0000_PA3056	0000_PA3570	0000_PA3617	0000_PA3929	0000_PA3930	0000_PA4073	0000_PA5056	0000_PA5126	0000_PA5291	0000_PAO1R0543	0000_PAO1R0568	0000_PAO1R1000	0000_PAO1R1057	0000_PAO1R1376	0000_PAO1R1683	0000_PAO1R2218	0000_PAO1R2294	0000_PAO1R2637	0000_PAO1R2750	0000_PAO1R3117	0000_PAO1R3264	0000_PAO1R3318	0000_PAO1R3437	0000_PAO1R3477	0000_PAO1R3760	0000_PAO1R4068	0000_PAO1R4229	0000_PAO1R4378	0000_PAO1R5340	0000_PAO1R5496	0000_PAO1R5683	0001_AOY09_00001	0001_AOY09_00002	0001_AOY09_00003	0001_AOY09_00004	0001_AOY09_00005	0001_AOY09_00007	0001_AOY09_00008
Entry		potD	dctP	hisP	prsD	kdpF			zraR		etfA		mmsA	recA	cydB	cydA	feaB	phbC		betT,betP					paaF,echA8								pscP			btr							dnaA	rpmH	rnpA	yidC	mnmE,trmE	mnmG,gidA	rsmG,gidB
13893	1	7	4	5	7	1	7	6	7	5	7	5	7	7	48	7	7	19	6	-1	2	2	7	3	6	12	1	3	4	28	6	6	6	5	3	6	6	3	1	1	2	3	6	1	1	5	6	6	5
14442	1	7	4	5	7	1	7	6	7	5	7	5	7	7	48	7	7	19	6	-1	2	2	7	3	6	12	1	3	4	28	6	6	6	5	3	6	6	3	1	1	2	3	6	1	1	5	6	6	5
25167	1	7	4	5	7	1	7	6	7	5	7	5	7	7	6	7	7	19	6	7	2	2	7	3	6	7	1	3	4	3	6	6	6	5	3	-1	6	3	1	1	2	3	6	1	1	5	6	6	5
25175	1	7	4	5	7	1	7	6	7	5	7	5	7	7	6	7	7	19	6	7	2	2	7	3	6	7	1	3	4	3	6	6	6	5	3	-1	6	3	1	1	2	3	6	1	1	5	6	6	5
25209	1	7	4	5	7	1	7	6	7	5	7	5	7	7	6	7	7	19	6	7	2	2	7	3	83	7	1	3	4	3	6	6	6	5	3	-1	6	3	1	1	2	3	6	1	1	5	6	6	5
25308	1	7	4	5	7	1	7	6	7	5	7	5	7	7	6	7	59	19	6	309	2	2	7	3	6	7	1	3	4	3	6	6	6	5	3	-1	6	3	1	1	2	3	6	1	1	5	6	6	5
25532	1	7	4	5	7	1	7	6	7	5	7	5	7	7	6	7	7	19	6	7	2	2	7	3	83	7	1	3	4	3	6	6	6	5	3	-1	6	3	1	1	2	3	6	1	1	5	6	6	5
25575	1	7	4	5	7	1	7	6	7	5	7	5	7	7	6	7	59	19	6	7	2	2	7	3	6	7	1	3	4	3	6	6	6	5	3	-1	6	3	1	1	2	3	6	1	1	5	6	6	5
25581	1	7	4	5	7	1	7	6	7	5	7	5	7	7	6	7	7	19	6	-1	2	2	7	3	6	7	1	3	4	3	6	6	6	5	3	-1	6	3	1	1	2	3	6	1	1	5	6	6	5
25601	1	7	4	5	7	1	7	6	7	5	7	5	7	7	6	7	7	19	6	-1	2	2	7	3	6	7	1	3	4	3	6	6	6	5	3	-1	6	3	1	1	2	3	6	1	1	5	6	6	5
25634	1	7	4	5	7	1	7	6	7	5	7	5	7	7	6	7	7	19	6	7	2	2	7	3	83	7	1	3	4	3	6	6	6	5	3	-1	6	3	1	1	2	3	6	1	1	5	6	6	5
25710	1	7	4	5	7	1	7	6	7	5	7	5	7	7	6	7	59	19	6	-1	2	2	7	3	6	7	1	3	4	3	6	6	6	5	3	-1	6	3	1	1	2	3	6	1	1	5	6	6	5
25882	1	7	4	5	7	1	7	6	7	5	7	5	7	7	6	7	-1	-1	6	7	2	2	7	3	6	7	1	3	4	3	6	6	6	5	3	-1	6	3	1	1	2	3	6	1	1	5	6	6	5
25897	1	7	4	5	7	1	7	6	7	5	7	5	7	7	6	7	7	19	6	7	2	2	7	3	6	7	1	3	4	3	6	6	6	5	3	-1	6	3	1	1	2	3	6	1	1	5	6	6	5
26023	1	7	4	5	7	1	7	6	7	5	7	5	7	7	6	7	7	19	6	7	2	2	7	3	6	7	1	3	4	3	6	6	6	5	3	-1	6	3	1	1	2	3	6	1	1	5	6	6	5
26031	1	7	4	5	7	1	7	6	7	5	7	5	7	7	6	7	59	19	6	7	2	2	7	3	6	7	1	3	4	3	6	6	6	5	3	-1	6	3	1	1	2	3	6	1	1	5	6	6	5
26049	1	7	4	5	7	1	7	6	7	5	7	5	7	7	6	7	-1	19	6	7	2	2	7	3	6	7	1	3	4	3	6	6	6	5	3	-1	6	3	1	1	2	3	6	1	1	5	6	6	5
26083	1	7	4	5	7	1	7	6	7	5	7	5	7	7	6	7	7	19	6	312	2	2	7	3	184	7	1	3	4	3	6	6	6	5	3	-1	6	3	1	1	2	3	6	1	1	5	6	6	5
26591	1	7	4	5	7	1	7	6	7	5	7	5	7	7	6	7	7	19	6	7	2	2	7	3	6	7	1	3	4	3	6	6	6	5	3	-1	6	3	1	1	2	3	6	1	1	5	6	6	5
26615	1	7	4	5	7	1	7	6	7	5	7	5	7	7	6	7	7	19	6	7	2	2	7	3	6	7	1	3	4	3	6	6	6	5	3	-1	6	3	1	1	2	3	6	1	1	5	6	6	5
26662	1	7	4	5	7	1	7	6	7	5	7	5	7	7	6	7	7	19	6	7	2	2	7	3	6	7	1	3	4	3	6	6	6	5	3	-1	6	3	1	1	2	3	6	1	1	5	6	6	5
26677	1	7	4	5	7	1	7	6	7	5	7	5	7	7	6	7	7	19	6	7	2	2	7	3	6	7	1	3	4	3	6	6	6	5	3	-1	6	3	1	1	2	3	6	1	1	5	6	6	5
26782	1	7	4	5	7	1	7	6	7	5	7	5	7	7	6	7	7	19	6	315	2	2	7	3	6	7	1	3	4	3	6	6	6	5	3	6	6	3	1	1	2	3	6	1	1	5	6	6	5
26926	1	7	4	5	7	1	7	6	7	5	7	5	7	7	6	7	7	19	6	7	2	2	7	3	6	7	1	3	4	3	6	6	6	5	3	6	6	3	1	1	2	3	6	1	1	5	6	6	5
26930	1	7	4	5	7	1	7	6	7	5	7	5	7	7	6	7	7	19	6	7	2	2	7	3	6	7	1	3	4	3	6	6	6	5	3	6	6	3	1	1	2	3	6	1	1	5	6	6	5
26933	1	7	4	5	7	1	7	6	7	5	7	5	7	7	6	7	7	19	6	7	2	2	7	3	6	7	1	3	4	3	6	6	6	5	3	-1	6	3	1	1	2	3	6	1	1	5	6	6	5
26973	1	7	4	5	7	1	7	6	7	5	7	5	7	7	6	7	59	19	6	7	2	2	7	3	6	7	1	3	4	3	6	6	6	5	3	-1	6	3	1	1	2	3	6	1	1	5	6	6	5
27714	1	7	4	5	7	1	7	-1	7	5	7	5	7	7	48	7	7	19	6	7	2	2	7	3	6	12	1	3	4	-1	6	6	6	5	3	-1	6	3	1	1	2	3	6	1	1	5	6	6	5
28128	1	7	4	5	7	1	7	6	7	5	7	5	7	7	6	7	7	19	6	7	2	2	7	3	6	7	1	3	4	3	6	6	6	5	3	-1	6	3	1	1	2	3	6	1	1	5	6	6	5
30236	1	7	4	5	-1	1	7	6	7	5	7	5	7	7	6	7	-1	-1	6	7	2	2	7	3	6	7	1	3	4	3	6	6	6	5	3	-1	6	-1	1	1	2	3	6	1	1	5	6	6	5
30280	1	7	4	5	7	1	7	6	7	5	7	5	7	7	48	7	7	19	6	7	2	2	7	3	6	7	1	3	4	28	6	6	6	5	3	-1	6	3	1	1	2	3	6	1	1	5	6	6	5
[truncated: 5,000 more columns]

## Sheet: Recombinant segment
PSEUAE03725	0001_AOY09_04416	gdhB
PSEUAE03726	0001_AOY09_04417
PSEUAE03727	0001_AOY09_04418
PSEUAE03728	0001_AOY09_04419
PSEUAE03729	0001_AOY09_04420
PSEUAE03730	0001_AOY09_04421
PSEUAE03731	0001_AOY09_04422
PSEUAE03732	0001_AOY09_04424
PSEUAE03733	0001_AOY09_04425	mprA
PSEUAE03734	0001_AOY09_04426	tcrY,qseC
PSEUAE03735	0001_AOY09_04427	ydfJ,mmpL8
PSEUAE03736	0001_AOY09_04428
PSEUAE03737	0001_AOY09_04429
PSEUAE03738	0001_AOY09_04430
PSEUAE03739	0001_AOY09_04431	pepN
PSEUAE03740	0001_AOY09_04432
PSEUAE03741	0001_AOY09_04433
PSEUAE03742	0001_AOY09_04434	glpG
PSEUAE03743	0001_AOY09_04435	prpE
PSEUAE03744	0001_AOY09_04436	ppnK
PSEUAE03745	0001_AOY09_04437
PSEUAE03746	0001_AOY09_04438	acdS
PSEUAE03747	0001_AOY09_04439
PSEUAE03748	0001_AOY09_04440	fadH_3
PSEUAE03749	0001_AOY09_04441
PSEUAE03750	0001_AOY09_04446	epsM
PSEUAE03751	0001_AOY09_04447	epsL
PSEUAE03752	0001_AOY09_04448	gspK
PSEUAE03753	0001_AOY09_04449	xcpW
PSEUAE03754	0001_AOY09_04450	gspI
PSEUAE03755	0001_AOY09_04451	gspH
PSEUAE03756	0001_AOY09_04453	epsF_4
PSEUAE03757	0001_AOY09_04454	epsE_5,xcpR
PSEUAE03758	0001_AOY09_04455	xcpP_2
PSEUAE03759	0001_AOY09_04456	xcpQ_2,pulD
PSEUAE03760	0001_AOY09_04457	pldh-t
PSEUAE03761	0001_AOY09_04458	metZ
PSEUAE03762	0001_AOY09_04459	purF
PSEUAE03763	0001_AOY09_04460	cvpA
PSEUAE03764	0001_AOY09_04462	folC
PSEUAE03765	0001_AOY09_04463	accD
PSEUAE03766	0001_AOY09_04464	trpF
PSEUAE03767	0001_AOY09_04465	truA
PSEUAE03768	0001_AOY09_04466
PSEUAE03769	0001_AOY09_04467	usg
PSEUAE03770	0001_AOY09_04468	asd
PSEUAE03771	0001_AOY09_04469	leuB
PSEUAE03772	0001_AOY09_04470	ycgJ_2
PSEUAE03773	0001_AOY09_04471	leuD1
PSEUAE03774	0001_AOY09_04472	leuC
PSEUAE03775	0001_AOY09_04473	cmpR_6
PSEUAE03776	0001_AOY09_04474	yabJ_5
PSEUAE03777	0001_AOY09_04475	dmlR_24
PSEUAE03778	0001_AOY09_04476
PSEUAE03779	0001_AOY09_04477	ibpB
PSEUAE03780	0001_AOY09_04478	ble
PSEUAE03781	0001_AOY09_04479	gdhI
PSEUAE03782	0001_AOY09_04480	dusC_2
PSEUAE03783	0001_AOY09_04481
PSEUAE03784	0001_AOY09_04482	eda_1
PSEUAE03785	0001_AOY09_04483	rutD_3
PSEUAE03786	0001_AOY09_04484	bepR
PSEUAE03787	0001_AOY09_04489	gltX
PSEUAE03788	0001_AOY09_04490	dmlR_25
PSEUAE03789	0001_AOY09_04491	emrA_2,yibH
PSEUAE03790	0001_AOY09_04492	emrB_5
PSEUAE03791	0001_AOY09_04493	uvrB
PSEUAE03792	0001_AOY09_04494	tyrB
PSEUAE03793	0001_AOY09_04496	comEA
PSEUAE03794	0001_AOY09_04497	pglF,capD
PSEUAE03802	0001_AOY09_04510	ihfB
PSEUAE03803	0001_AOY09_04511	rpsA
PSEUAE03804	0001_AOY09_04512	cmk
PSEUAE03805	0001_AOY09_04513	aroA
PSEUAE03806	0001_AOY09_04514	hisC2_2
PSEUAE03807	0001_AOY09_04515	pheA
PSEUAE03808	0001_AOY09_04516	serC
PSEUAE03809	0001_AOY09_04517	gyrA
PSEUAE03810	0001_AOY09_04518	mtnA
PSEUAE03811	0001_AOY09_04519	mtaD
PSEUAE03812	0001_AOY09_04520	ubiG_3
PSEUAE03813	0001_AOY09_04521	gph_2
PSEUAE03814	0001_AOY09_04522	yciK
PSEUAE03815	0001_AOY09_04523	kdgR_4
PSEUAE03816	0001_AOY09_04524	hutG
PSEUAE03817	0001_AOY09_04525	gltS
PSEUAE03818	0001_AOY09_04526	dosC_2
PSEUAE03819	0001_AOY09_04527
PSEUAE03820	0001_AOY09_04528	rluB
PSEUAE03821	0001_AOY09_04529
PSEUAE03822	0001_AOY09_04530	eda_2
PSEUAE03823	0001_AOY09_04531	pgl_1
PSEUAE03824	0001_AOY09_04532	zwf_2
PSEUAE03825	0001_AOY09_04533	ybbH_2
PSEUAE03826	0001_AOY09_04534	yeaD_2
PSEUAE03827	0001_AOY09_04536	ugpC
PSEUAE03828	0001_AOY09_04537	araQ,ycjP
PSEUAE03829	0001_AOY09_04538	ugpA
PSEUAE03830	0001_AOY09_04539
PSEUAE03831	0001_AOY09_04540	envZ_2
PSEUAE03832	0001_AOY09_04543	edd,ilvD
PSEUAE03833	0001_AOY09_04544	epd_1
PSEUAE03834	0001_AOY09_04545
PSEUAE03835	0001_AOY09_04546
PSEUAE03836	0001_AOY09_04547	scpB
PSEUAE03837	0001_AOY09_04548	scpA
PSEUAE03838	0001_AOY09_04549	ywlC,yciO
PSEUAE03839	0001_AOY09_04550	polC_3
PSEUAE03840	0001_AOY09_04551	yciB
PSEUAE03841	0001_AOY09_04552	yciI
PSEUAE03842	0001_AOY09_04553
PSEUAE03843	0001_AOY09_04554	ompR_4
PSEUAE03844	0001_AOY09_04555
PSEUAE03845	0001_AOY09_04556	pfeS_3
PSEUAE03846	0001_AOY09_04557
PSEUAE03847	0001_AOY09_04558	ydjA
PSEUAE03848	0001_AOY09_04559
PSEUAE03849	0001_AOY09_04560	trkH,trkG
PSEUAE03850	0001_AOY09_04561	mlaE_2
PSEUAE03851	0001_AOY09_04563
PSEUAE03852	0001_AOY09_04564
PSEUAE03853	0001_AOY09_04565	virS_7,ureR
PSEUAE03854	0001_AOY09_04566
PSEUAE03855	0001_AOY09_04567	cyaB
PSEUAE03856	0001_AOY09_04568	mgtA_2
PSEUAE03857	0001_AOY09_04569	lpxH_2
PSEUAE03858	0001_AOY09_04570	exsA_3,soxS
PSEUAE03859	0001_AOY09_04571	ygjH,csaA
PSEUAE03860	0001_AOY09_04572	yijE_3
PSEUAE03861	0001_AOY09_04573	azoR_2
PSEUAE03862	0001_AOY09_04574
PSEUAE03863	0001_AOY09_04576	catD_3
PSEUAE03864	0001_AOY09_04577	ppiA
PSEUAE03865	0001_AOY09_04578
PSEUAE03866	0001_AOY09_04579
PSEUAE03867	0001_AOY09_04580
PSEUAE03868	0001_AOY09_04581
PSEUAE03869	0001_AOY09_04582	polC_4
PSEUAE03870	0001_AOY09_04583
PSEUAE03871	0001_AOY09_04584	actP_2
PSEUAE03872	0001_AOY09_04585	yjcH_2
PSEUAE03873	0001_AOY09_04586	gbuC_3,opuAC
PSEUAE03874	0001_AOY09_04587
PSEUAE03875	0001_AOY09_04588
PSEUAE03876	0001_AOY09_04589	mlaA_2
PSEUAE03877	0001_AOY09_04590	yhhW_4
PSEUAE03878	0001_AOY09_04591
PSEUAE03879	0001_AOY09_04592	htrB_1
PSEUAE03880	0001_AOY09_04593	minC
PSEUAE03881	0001_AOY09_04594	minD_1
PSEUAE03882	0001_AOY09_04595	minE
PSEUAE03883	0001_AOY09_04596	rluA_2
PSEUAE03884	0001_AOY09_04597	apeB
PSEUAE03885	0001_AOY09_04598	ydaF_3
PSEUAE03886	0001_AOY09_04599	phnR_3,yidP
PSEUAE03887	0001_AOY09_04600
PSEUAE03888	0001_AOY09_04601
PSEUAE03889	0001_AOY09_04603	phnV,cysW
PSEUAE03890	0001_AOY09_04604	potA_1
PSEUAE03891	0001_AOY09_04605	serB_4
PSEUAE03892	0001_AOY09_04606	ppsC
PSEUAE03893	0001_AOY09_04607	prc
PSEUAE03894	0001_AOY09_04609
PSEUAE03895	0001_AOY09_04610
PSEUAE03896	0001_AOY09_04611
PSEUAE03897	0001_AOY09_04612
PSEUAE03898	0001_AOY09_04613
PSEUAE03899	0001_AOY09_04614	fklB_2
PSEUAE03900	0001_AOY09_04617	rdgC_3
PSEUAE03901	0001_AOY09_04618
PSEUAE03902	0001_AOY09_04619	sugE_3
PSEUAE03903	0001_AOY09_04621	lplT
PSEUAE03904	0001_AOY09_04622	fecA_1
PSEUAE03905	0001_AOY09_04623	araC
PSEUAE03906	0001_AOY09_04624
PSEUAE03907	0001_AOY09_04625	pleC
PSEUAE03908	0001_AOY09_04626	cshB
PSEUAE03909	0001_AOY09_04627
PSEUAE03910	0001_AOY09_04628
PSEUAE03911	0001_AOY09_04629	ynfA
PSEUAE03912	0001_AOY09_04630
PSEUAE03913	0001_AOY09_04631	actIII_2
PSEUAE03914	0001_AOY09_04632
PSEUAE03915	0001_AOY09_04635
PSEUAE03916	0001_AOY09_04636
PSEUAE03917	0001_AOY09_04637
PSEUAE03918	0001_AOY09_04638
PSEUAE03919	0001_AOY09_04639
PSEUAE03920	0001_AOY09_04640	rpoE_3
PSEUAE03921	0001_AOY09_04641	fabH_2
PSEUAE03922	0001_AOY09_04642
PSEUAE03923	0001_AOY09_04644
PSEUAE03924	0001_AOY09_04647
PSEUAE03925	0001_AOY09_04649	hit
PSEUAE03926	0001_AOY09_04650	phoA
PSEUAE03927	0001_AOY09_04651	hrpB_1
